# Supplementary material for: “To me, it was overwhelming”: a mixed methods study of maternal healthcare in a marginalised community in New York City, guided by the person-centered care framework for reproductive health equity
Source: Sex Reprod Health Matters. 2026 Feb 20;33(1):2632452. doi: 10.1080/26410397.2026.2632452 (PMC13011086; doi:10.1080/26410397.2026.2632452)
Supplement: Supplemental Table 1: Characteristics of pregnant patients at two public hospitals in New York City. [file ZRHM_A_2632452_SM3829.xlsx]

## Sheet: Sheet1
Supplemental Table 1: Characteristics of pregnant patients at two public hospitals in New York City
Sociodemographic characteristics of all women identified as pregnant at either hospital (n=5330)
Age, n (%)
18-19 years	185 (3.5%)
20-24 years	1089 (20.4%)
25-29 years	1475 (27.7%)
30-34 years	1382 (25.9%)
35-39 years	897 (16.8%)
40 years or older	302 (5.7%)
Race/Ethnicity, n (%)
American Indian/Alaska Native	9 (0.2%)
Asian	1059 (19.9%)
Black or African American, non-Hispanic	883 (16.6%)
Black, Hispanic	73 (1.4%)
Hispanic	2126 (39.9%)
Nat Hawaiian/Pacific I	6 (0.1%)
Other	738 (13.9%)
Unknown	160 (3.0%)
White, Hispanic	155 (2.9%)
White, non-Hispanic	121 (2.3%)
Primary language, n (%)
Arabic	75 (1.4%)
Bengali	268 (5.0%)
English	2876 (54.0%)
French	42 (0.8%)
Haitian Creole	39 (0.7%)
Hindi/Urdu	78 (1.5%)
Spanish	1824 (34.2%)
Other	123 (2.3%)
Missing	5 (0.1%)
At least one social work visit during pregnancy among those who received prenatal care at NYC H+H (n=4074), n (%)	370 (9.1%)
Insurance at delivery among women who gave birth at either hospital (n=3190), n (%)
Public insurance	2875 (90.1%)
Private insurance	273 (8.6%)
Self-pay	42 (1.3%)
Characteristics of women who received prenatal care at NYC H+H (n=4074), n (%)
Hypertension history	247 (6.1%)
Diabetes history	745 (18.3%)
Obesity	1212 (29.8%)
Missing BMI data	33 (0.8%)
Depression during pregnancy
None (PHQ<5)	2971 (72.9%)
Mild (PHQ 5-9)	831 (20.4%)
Moderate (PHQ 10-14)	108 (2.7%)
Severe (PHQ≥15)	57 (1.4%)
Missing data	107 (2.6%)
Gestational/pregestational diabetes among women who gave birth at either hospital (n=3190)	654 (20.5%)
Hypertension among women who gave birth at either hospital (n=3190)	568 (17.8%)
Tobacco use during pregnancy
Smoker	63 (1.6%)
Former smoker	222 (5.5%)
Never smoked	3773 (92.6%)
Missing	16 (0.4%)
Alcohol use during pregnancy
Yes	240 (5.9%)
No	3671 (90.1%)
Missing	163 (4%)
Illicit drug use during pregnancy
Yes	128 (3.1%)
No	3831 (94%)
Missing	115 (2.8%)
Characteristics of women who gave birth at either hospital (n=3190), n (%)
Mode of delivery
C-section	1010 (31.7%)
Vaginal/other	2180 (68.3%)
Parity
Nulliparous	1118 (35.1%)
Multiparous	1978 (62.0%)
Missing	94 (2.9%)
Transfusions	65 (2.0%)
Characteristics of births at either hospital (n=3228)*, n (%)
Birth outcomes
Live births	3202 (99.2%)
Stillbirths	26 (0.8%)
Anesthesia (any)	2675 (83.9%)
Five minute Apgar scores among all livebirths (n=3202)*, n (%)
Low (0 to 3)	8 (0.3%)
Moderately abnormal (4 to 6)	26 (0.8%)
Reassuring (7 or more)	3145 (98.2%)
Missing 5 minute Apgar scores	23 (0.7%)
Low birth weight among all livebirths (n=3202)*, n (%)	316 (9.9%)
Missing birth weight	0 (0%)
Preterm birth rate among all livebirths (n=3202)*, n (%)	319 (10.0%)
Missing gestational age	3 (0.1%)
*Counting twin deliveries as separate, excludes any pregnancies where an outcome was recorded under 20 weeks of gestation and/or induced termination
