# Supplementary material for: “To me, it was overwhelming”: a mixed methods study of maternal healthcare in a marginalised community in New York City, guided by the person-centered care framework for reproductive health equity
Source: Sex Reprod Health Matters. 2026 Feb 20;33(1):2632452. doi: 10.1080/26410397.2026.2632452 (PMC13011086; doi:10.1080/26410397.2026.2632452)
Supplement: Supplemental Table 2: Qualitative Themes with Accompanying Definitions and Supporting Quotes. [file ZRHM_A_2632452_SM3828.xlsx]

## Sheet: Sheet1
Supplemental Table 2: Qualitative Themes with Accompanying Definitions and Supporting Quotes
Domain 1: Social Determinants of Health
Theme	Description	Supporting Quote
Barriers to childcare access	Limited availability of childcare services serves as a significant obstacle to seeking healthcare, prompting individuals to refrain from appointments due to the absence of suitable childcare options.	“I think, from what I can tell, the main issue, besides the financial, is the childcare. They don't come because there's nobody else who can watch their kids.” – Female Midwife
		“Maybe their childcare access as well. Because sometimes that'll hold people back from seeking care. Yeah, if they don't feel they can bring their kids, they don't have anywhere to leave their children." – Female Midwife
		“I would say childcare access definitely has some effects. Some of our patients, won't come and we say, oh, why didn't you come? And they say, Oh, you know, oh, I couldn't find a babysitter. That became a problem during when COVID was at the peak, because they weren't really allowed to bring extra people. So they were having a hard time, you know, not being able to bring their kids.” – Female OBG…
		“They all come into my room with any number of children that they have, which is difficult. I mean, especially in COVID, it's just crowded. The worst part of all this is when they do actually somehow make it to the hospital with their other children. Their wait times are incredibly astronomical. I often question why they even come at all? Because they'll come at 8am and they don't leave the [Reda…
		“Even before the pandemic, people will be like, Oh, well, I couldn't come back for that appointment. Because no one could watch my kids or I have my aunt usually come when I have an appointment. But she's at work.” – Female CHW
		“Well, childcare access is huge. A lot of them have other kids, and they just have no one to watch them. I mean, during the pandemic, that was a huge one, we had a lot of patients that like weren’t establishing care until really late or miss a significant amount of appointments”. – Female CHW
		“So childcare is a tough one. We've definitely worked with patients in the past to try to come up with some sort of plan, especially the ones that have missed so many appointments. Whether if somebody in the hospital could watch them, while they're there, or if they could try to make arrangements with a friend or family member for those appointments we really try to work around their schedule. Du…
Fear due to immigration status and experience	Apprehension related to immigration status and concerns regarding the use of public benefits contribute to hesitancy in utilizing healthcare services, with individuals fearing potential implications for their immigration status.	“We do have a large undocumented population that we work with. And a lot of times, there is a lot of fear among using public health benefits, public benefits. So, we do teach them, we do explain to them, like what are the benefits. I think a lot of them get worried that it is going to affect their immigration status if they ever apply for a permanent resident card, or if they are an asylee, how i…
		“I would say, immigration status, for sure. I think it affects just their ability to get services that they need. They may not even want to come for care. Or if there's a situation at home, I wonder if they even would call the police for things like that.” – Female OBGYN
		“A lot of the parents were not taking those services, because they were scared. Like, we have to provide my social security number, do I have to give this information that information, you know, so sometimes they would just hang up the call on me. They were like, No, no, we don't want you to come to your house, we don't want the service. Then I had to explain it's free of cost and you don't have …
		“I mean, it's hard. I don't think that fear is ever really going to go away. Theres always going to be that fear. So I don't think me telling them to not be afraid of their immigration status is going to do anything. And I can't like speak to what that's like, either.” - Female Social Worker
Impact of Covid-19 on socioeconomic status	The COVID-19 pandemic has significantly affected the socioeconomic status of patients, leading to financial crises, loss of jobs, and reduced access to resources. This has created challenges, particularly for undocumented individuals who may not qualify for stimulus packages.	"You know, there's a big financial crisis. A lot of patients are undocumented; they don't qualify for any kind of stimulus package, or they've lost their jobs. Most of them are coming from areas like restaurants, laundromats, nail salons; their financial connections were cut. So, finances are a big crisis. I have a lot of women who are about to deliver and have nothing for their babies. The resou…
		“A lot of patients lost their jobs. And so it's about them, helping them get supplies that they need for their baby that they thought they could financially afford and now don't feel like they can't. And then not being able to pay their rent and things like that.” - Female Social Worker
		“This has affected our financial status as we have not been able to go to work since March, we had to stay at home. We had financial difficulties but the government relief (donation) package helped us through the crisis. Now that everyone has returned to work, it has made us realize that keeping financial security is necessary. Even in future this crisis may arise so it has made us realize that k…
		“Economics was a problem with COVID. Because a lot of them are in the service industry. And a lot of the restaurants were closed and service industries were scaled back. So you know, that was a real problem for a lot of households. And with the stimulus monies, a lot of that was for people who filed taxes who were citizens.”- Female Nurse Director
Domain 2: Health Seeking Behaviors
Theme	Description	Supporting Quote
Patient expectations of care	Patient perceptions and expectations of healthcare services, including concerns about waiting times and the desire for consistent healthcare providers, can influence their health-seeking behaviors.	“It’s generally alright, but the waiting time for check-ups was ridiculously long, more than an hour.” – Participant in Mandarin FGD
		“What I would hear most of the time in the waiting room is complaints about the waiting times. Sometimes it was way too long; I've seen moms wait for endless hours. I mean, sometimes it could be two hours, but for a pregnant mom who hasn't had breakfast, it could feel very, very long." – Female CBO Community Health Worker
		"Every time I went for a checkup, the doctor used to be the same. However, sometimes due to the unavailability of the doctor, they used to schedule me with a different one. Though they had our entire reports, I feel it would be nice to see the same doctor consistently." - Participant in Nepali FGD
		"Sometimes I think they have unrealistic expectations...I think their health literacy affects their perception. You know, they'll watch TLC birthing stories, which are all beautiful. And so it's their perception that like, oh, yes, you're delivering a baby, it's you, you know, hopefully, and, and usually, it's a wonderful experience, but it's also very, can be very complicated, bad things can hap…
		"But I think we could always do better. We have patient satisfaction surveys, and the majority of patients are satisfied. Our numbers were actually the best during the pandemic. But it's really about the connection and making everyone feel that they're important when they come in, and that we hear them and meet them where they are, whether we think it's good or bad. We have to really meet them wh…
Impact of Covid-19 on healthcare utilization	Examines how the Covid-19 pandemic has influenced healthcare utilization, encompassing changes in visit frequency, increased adoption of telehealth, shifts in patient attitudes toward in-person appointments, and the broader impact of pandemic-related factors on healthcare-seeking behaviors.	"The problem is, I am rather nervous. I am scared because my body is quite weak after giving birth this time, and I have two kids to care for. The positive side is that there are no visits. Friends do not come to visit me and the kids, so it’s relatively safe. What makes me even more nervous is that I am so worried that my kids or I would get sick, but I won’t dare to go to the hospital or clinic…
		"When I go home to Long Island, our patients were really affected, like mentally, physically, financially. So, um, so it's, yeah, so patients are scared to come out of the house…yeah, is a big deal. But I must commend our patients that they're very respectful of some of the restrictions we've put on because they know it's for their safety. So on a positive spin, I love my patients, because they, …
		"We were obviously hit very hard at [redacted], and we were trying to talk to people and convince them that it was still safe to come. So a lot of it, in the beginning, was people dismissing their appointments. All they're seeing on the news is [redacted] with the freezer trucks of bodies and the emergency room full of people. And they're seeing that and they're scheduling them in the prenatal cl…
		“During the pandemic, I think a lot of people were afraid to come in. So like patients that would normally come in for a headache, but people were more cautious about why they came into the hospital. It's definitely picked up again now, which is good. But it definitely went down in like the heart of the pandemic.” – Female Social Worker
Navigating the healthcare system	Challenges in understanding and navigating the healthcare system, especially for new immigrants, contribute to delays in seeking prenatal care and accessing necessary services.	"Since we are new and don’t know many processes in the hospital, I would recommend having a doctor who can speak my language. That way, we could share more about our experience." – Participant in Nepali FGD
		"It was her first OB-GYN visit in the United States, and she had no idea what she was in for. She said the doctor never explained what the procedure was or anything, and it was extremely painful. She did not know why she was there because in the country she comes from, you only go to an OB-GYN when you're pregnant. Yeah, because her insurance told her that she gets this one free visit. But nobody…
		"I think sometimes people will take advantage of the fact that patients are so trusting of the medical system. Yeah. And so, you know, there are certain things we do. And I do think the doctors and providers, everyone is good about following up-to-date protocols. And for an induction, these are the steps you take, and they're not doing anything extreme out of what's recommended. Yeah. But I think…
		"I have a mother who has dementia and who's 93, and navigating some of her services is not easy for me, and I'm in the field. So the paperwork... So I would say though, okay, it's not easy. If you have English as a second language, even if it's your first language, sometimes it's not easy with the necessary steps to access some of the programs you need and paperwork you have to complete." – Femal…
Social distancing	Stress related to social distancing measures during the pandemic has impacted patients' daily lives, including limitations on going to parks, attending doctor appointments, and meeting others.	"There is stress due to social distancing as we are not able to go to the park. There is also a problem while going to the doctor as we are not allowed to go inside the clinic and have to stay in the car because of that my baby gets irritated. Every time we go out we have to think about people getting too close, we are not able to meet others and go anywhere. This has caused stress to everyone. N…
		“We used to host a lot of our workshops at the office. But because of COVID-19, we have to adapt and make things work and get these moms going, because we did see a lot of moms also isolating but isolating in a way that they didn't know. They were scared to go outside, but then they have so many other needs, they wanted to have that social interaction. So and that's why we created these virtual w…
		“We are social beings and enjoy meeting and sharing with other people. Knowing that there’s a boundary now, many months have been home and everyone is slowly starting to meet. We’ve accepted we have to do this – but it’s a big mental pressure that for myself, for my child, for my family, we’re staying away and have to do this. But we need to be health conscious and do social distancing.” - Partic…
		“At the start I was scared to go out but from this week I have started going out on a regular basis. After the delivery we have not met anyone, so while going out we use masks, sanitizer, gloves and maintain social distance. Meeting people by maintaining social distance is uncomfortable but we all have agreed to maintain the distance because of that it has been easy. Rather than not meeting peopl…
		“We have not been able to meet our friends and relatives like before even when they live nearby. Before this we had been meeting friends every week so there is frustration. Spending time with the baby has decreased some frustration level but seeing friends going out and living normally has affected because we are still staying inside. They are roaming in parks and we talk using our phones. I am s…
Domain 3: Facility Quality
Theme	Description	Supporting Quote
Impact of Covid-19 on healthcare delivery	The COVID-19 pandemic has led to changes in healthcare delivery, with an increased reliance on telehealth. However, challenges in patient communication and potential limitations in interpreting nonverbal cues are noted.	“I think when I first started, I was probably doing close to 90% telehealth. Um, and I mean, the phone can be really difficult if patients aren't focused or like it's, it's really limiting our ability to interpret their nonverbal communication. And with video, some people just don't feel comfortable doing it or feel like they don't want you to see their view. They're ashamed of their home environ…
		“It's harder during COVID. I wish there were opportunities to educate more of the residents in a psychosocial approach to care. And I think motivational interviewing is a really good skill for providers to learn. With this approach, you tend to see patients as less manipulative or defiant and more as sort of ambivalent. I wish that was part of the training as well.” – Female Clinical Psychologist
		“You know, patients themselves weren't coming to necessary appointments. So there were a few outcomes where patients didn't come for visits, and then maybe had a bad outcome related to not coming to visits. So I feel like, if they came to the things that we asked them to come to, it's kind of hard to tell how it impacted outcomes. But you know, I know I've heard anecdotally there were more like f…
		“We kind of dictate to them mostly that their next follow up in two weeks will be telemedicine just because there's no there's no interventions needed at that visit. And they're usually agreeable. And if for nothing else, it's more convenient for them. I'm sure. They're usually taking the call from the car from home, you know, with the kids or from work occasionally.” – Female OBGYN Resident
		“Some families still feel powerless. Like this is so hard, especially with telehealth communication. Now it's like, now I have to download this app and I have this other app for school and I have this other app for other events. If mom can't afford internet access, how is she going to get these telehealth communications with their primary care providers?” – Female CBO CHW
		“Yes, it's a challenge, but it's one of many different challenges we deal with. I think we have a very healthy manner dealing with it. The only problem we've had is not being able to get home care for these patients. Well, COVID positive to home care, people refuse to go into their homes”. -Male Primary Care Physician
Patient provider communication	Varied experiences with healthcare providers, including instances of nurses being perceived as more attentive than doctors, underscore the importance of effective communication and patient education in promoting compliance with healthcare recommendations.	"But the nurses were there for me, you know, more than my own doctors. [The doctors] were like, as soon as I stand up, 'Oh, great, you're good to go home.' I'm like, 'I can't even walk without leaning on this thing.' So I had to get a walker and all this other stuff. And it was just like, I feel like doctors don't pay much attention to their patients, because they're so used to people having thes…
		"I think if a provider takes the time to, especially early on in the course of care, like the first prenatal visit, talks about the type of tests that are done and the frequency of visits, and the necessity of the types of tests, you know, and follow up. And the reasons, I think setting that up early would make it easier for the patients to follow and be more compliant with our recommendations.” …
		"I think, in Bangladesh, maybe the doctors would just prescribe things even if you don't necessarily need it. Or they do these sessions there because they can charge for it. Not necessarily because it was like a good reason to do one. That's something I've noticed with them. A lot of the Bangladeshi women will say, 'Everyone here is so nice.' Like, I think the interaction with the healthcare syst…
		"I mean, sometimes patients just even say, like, they didn't know that that appointment was really important. You know, they didn't realize that a certain test was really necessary. One patient who had an ectopic pregnancy needed some follow-up levels of certain tests, and, you know, they called her and she's like, 'I forgot,' you know, like, it just almost seemed like it wasn't the understanding…
Care continuum	Refers to the consistent and coordinated delivery of care, maintaining continuity in medical records and treatment plans, and facilitating smooth transitions between healthcare providers and services.	"Each check-up, I was examined by a different doctor...not sure if it’s related to the hospital or its maternity unit, but I felt that experience wasn’t very good. It’s because my first kid was delivered by my own obstetrician." – Participant in Mandarin FGD
		"She knew all my history, so she used to support me a lot. It means, by looking at my face, she even memorized my name. Whenever I entered, she greeted me by saying, 'Oh, you’ve come. Okay, come; please come to my room.' It was such a wonderful experience for me; I didn’t need to wait there. Whenever she saw me, she called me instantly." – Female Physician Assistant
		"We sort of lose track of them, or they end up moving somewhere else... So that's hard. Especially when we get patients who come in here during their third trimester or transfer care out during their third trimester. Recently, we've had patients who, like, their delivery was their first time in this hospital." – Female Clinical Psychologist
		“I think that continuity of care could be improved, you know, it's something we've been working on. We talk about it, and we want to figure out how to make it happen. But I think if you had some kind of true continuity, it's a challenge, because, , I'm not sure how to fix that. But, you know, if someone really has a provider that they know, by name, they can contact them, they have an issue, they…
		“I will have one doctor one day one doctor the other day. So I never thought, they truly cared about me. I felt like that every time I will see a doctor, I would have to repeat myself say, also this and this, and this is happening to me. And you got different opinions and you don't know who to listen to, or who not to listen to. And it's basically like, you're feeling like you're alone.” – Englis…
		“So I see different doctors and I have to tell them again, the same thing. And then I go back to the doctor and tell them to put that in the chart on my wall. I don't know what's going on, because I see different people every time I come here, so it's frustrating for me to keep repeating myself.” – English FGD
		“I had to keep seeing different doctors. Like she said they weren't updating the charts. So it's like one doctor go based off of something of me being three months[pregnant] rather than me being now seven months. And it's just like, Oh my gosh, like within that time all of this has happened. Nothing has changed. why are you guys not updating these charts properly? You know, keeping each other lik…
